# Supplementary material for: Worldwide Burden, Risk Factors, and Temporal Trends of Ovarian Cancer: A Global Study
Source: Cancers (Basel). 2022 Apr 29;14(9):2230. doi: 10.3390/cancers14092230 (PMC9102475; doi:10.3390/cancers14092230)
Supplement: Supplementary file 1 [file cancers-14-02230-s001.zip]

Archive with 1 entries (1 files):
- cancers-1686744-supplementary.pdf
